# Supplementary material for: ﻿Epitomaptaaumakua sp. nov., a new species of apodous sea cucumber from Hawai`i (Echinodermata, Holothuroidea, Apodida)
Source: Zookeys. 2023 Oct 31;1183:73–80. doi: 10.3897/zookeys.1183.111620 (PMC10632771; doi:10.3897/zookeys.1183.111620)
Supplement: XML Treatment for Leptosynaptinae [file zookeys.1183.111620-treatment1.xml]

<!DOCTYPE tp:taxon-treatment
  PUBLIC "-//TaxonX//DTD Taxonomic Treatment Publishing DTD v0 20100105//EN" "tax-treatment-NSO.dtd">
<tp:taxon-treatment xmlns:tp="http://www.plazi.org/taxpub"><tp:treatment-meta><kwd-group><label>Taxon classification</label><kwd>
              <named-content content-type="kingdom">Animalia</named-content>
            </kwd><kwd>
              <named-content content-type="order">Apodida</named-content>
            </kwd><kwd>
              <named-content content-type="family">Synaptidae</named-content>
            </kwd></kwd-group><mixed-citation publication-type="journal"><person-group><name><surname>Solís-Marín</surname><given-names>Francisco Alonso</given-names></name><name><surname>Conejeros-Vargas</surname><given-names>Carlos Andrés</given-names></name><name><surname>Caballero-Ochoa</surname><given-names>Andrea Alejandra</given-names></name><name><surname>Byers</surname><given-names>Sheila Colleen</given-names></name></person-group><article-title>﻿<italic><tp:taxon-name><tp:taxon-name-part taxon-name-part-type="genus" reg="Epitomapta">Epitomapta</tp:taxon-name-part><tp:taxon-name-part taxon-name-part-type="species" reg="aumakua">aumakua</tp:taxon-name-part></tp:taxon-name></italic> sp. nov., a new species of apodous sea cucumber from Hawai`i (<tp:taxon-name><tp:taxon-name-part taxon-name-part-type="phylum">Echinodermata</tp:taxon-name-part></tp:taxon-name>, <tp:taxon-name><tp:taxon-name-part taxon-name-part-type="class">Holothuroidea</tp:taxon-name-part></tp:taxon-name>, <tp:taxon-name><tp:taxon-name-part taxon-name-part-type="order">Apodida</tp:taxon-name-part></tp:taxon-name>)</article-title><source>Zookeys</source><day>31</day><month>10</month><year>2023</year><volume>1183</volume><fpage>73</fpage><lpage>80</lpage><pub-id pub-id-type="doi">10.3897/zookeys.1183.111620</pub-id></mixed-citation></tp:treatment-meta><tp:nomenclature><label>﻿Subfamily</label><tp:taxon-name>
            <object-id xmlns:xlink="http://www.w3.org/1999/xlink" content-type="arpha" xlink:type="simple">6CA65860-CDF0-5198-8F7E-BB08E990456C</object-id>
            <tp:taxon-name-part taxon-name-part-type="subfamily">Leptosynaptinae</tp:taxon-name-part>
          </tp:taxon-name><tp:taxon-authority>Smirnov, 1989</tp:taxon-authority></tp:nomenclature><tp:treatment-sec sec-type="diagnosis" id="SECID0E6EAC"><title>Diagnosis.</title><p>Pinnate tentacles 10, 11 or 12, with 1–9 digits on each side. Digits increase in size from base to tip of tentacle. Anchor plate develops from a rod which lies at a right angle to stock of developing anchor. Anchor plates with small number of holes, usually seven (6+1) in main part of the plate: six holes form a circle around a central hole. Articular end of plate usually has a “ledge” for contact with anchor keel. Anchor arms regularly serrated, rarely smooth, and without minute knobs on the vertex (<xref ref-type="bibr" rid="B3">Heding 1928</xref>; <xref ref-type="bibr" rid="B6">Smirnov 1989</xref>).</p></tp:treatment-sec><ref-list><ref id="B3"><mixed-citation xmlns:xlink="http://www.w3.org/1999/xlink" xlink:type="simple"><person-group><name name-style="western"><surname>Heding</surname><given-names>SG</given-names></name></person-group> (<year>1928</year>) <article-title>Papers from Dr. Th. Mortensen’s Pacific Expedition 1914–1916. <tp:taxon-name><tp:taxon-name-part taxon-name-part-type="family">Synaptidae</tp:taxon-name-part></tp:taxon-name>.</article-title><source>Vidensk Meddelel Dansk Naturhist Foren Kobenhavn</source><volume>85</volume>: <fpage>105</fpage>–<lpage>323</lpage>. <ext-link xlink:href="https://www.biodiversitylibrary.org/item/156168#page/9/mode/1up" ext-link-type="uri" xlink:type="simple">https://www.biodiversitylibrary.org/item/156168#page/9/mode/1up</ext-link></mixed-citation></ref><ref id="B6"><mixed-citation xmlns:xlink="http://www.w3.org/1999/xlink" xlink:type="simple"><person-group><name name-style="western"><surname>Smirnov</surname><given-names>AV</given-names></name></person-group> (<year>1989</year>) <article-title>Coordination of the system of Recent and Extinct holothurian of the family <tp:taxon-name><tp:taxon-name-part taxon-name-part-type="family">Synaptidae</tp:taxon-name-part></tp:taxon-name> (in Russian with English summary).</article-title> In: <person-group><name name-style="western"><surname>Kalio</surname><given-names>DL</given-names></name></person-group> (<role>Ed.</role>) <issue-title>Fossil and Recent Echinoderm Researches.</issue-title><source>Academy of Sciences of the Estonian Socialist Soviet Republic, Tallinn</source>, <fpage>203</fpage>–<lpage>217</lpage>.</mixed-citation></ref></ref-list></tp:taxon-treatment>
