# Supplementary material for: ﻿Epitomaptaaumakua sp. nov., a new species of apodous sea cucumber from Hawai`i (Echinodermata, Holothuroidea, Apodida)
Source: Zookeys. 2023 Oct 31;1183:73–80. doi: 10.3897/zookeys.1183.111620 (PMC10632771; doi:10.3897/zookeys.1183.111620)
Supplement: XML Treatment for Epitomapta [file zookeys.1183.111620-treatment2.xml]

<!DOCTYPE tp:taxon-treatment
  PUBLIC "-//TaxonX//DTD Taxonomic Treatment Publishing DTD v0 20100105//EN" "tax-treatment-NSO.dtd">
<tp:taxon-treatment xmlns:tp="http://www.plazi.org/taxpub"><tp:treatment-meta><kwd-group><label>Taxon classification</label><kwd>
              <named-content content-type="kingdom">Animalia</named-content>
            </kwd><kwd>
              <named-content content-type="order">Apodida</named-content>
            </kwd><kwd>
              <named-content content-type="family">Synaptidae</named-content>
            </kwd></kwd-group><mixed-citation publication-type="journal"><person-group><name><surname>Solís-Marín</surname><given-names>Francisco Alonso</given-names></name><name><surname>Conejeros-Vargas</surname><given-names>Carlos Andrés</given-names></name><name><surname>Caballero-Ochoa</surname><given-names>Andrea Alejandra</given-names></name><name><surname>Byers</surname><given-names>Sheila Colleen</given-names></name></person-group><article-title>﻿<italic><tp:taxon-name><tp:taxon-name-part taxon-name-part-type="genus" reg="Epitomapta">Epitomapta</tp:taxon-name-part><tp:taxon-name-part taxon-name-part-type="species" reg="aumakua">aumakua</tp:taxon-name-part></tp:taxon-name></italic> sp. nov., a new species of apodous sea cucumber from Hawai`i (<tp:taxon-name><tp:taxon-name-part taxon-name-part-type="phylum">Echinodermata</tp:taxon-name-part></tp:taxon-name>, <tp:taxon-name><tp:taxon-name-part taxon-name-part-type="class">Holothuroidea</tp:taxon-name-part></tp:taxon-name>, <tp:taxon-name><tp:taxon-name-part taxon-name-part-type="order">Apodida</tp:taxon-name-part></tp:taxon-name>)</article-title><source>Zookeys</source><day>31</day><month>10</month><year>2023</year><volume>1183</volume><fpage>73</fpage><lpage>80</lpage><pub-id pub-id-type="doi">10.3897/zookeys.1183.111620</pub-id></mixed-citation></tp:treatment-meta><tp:nomenclature><label>﻿Genus</label><tp:taxon-name>
            <object-id xmlns:xlink="http://www.w3.org/1999/xlink" content-type="arpha" xlink:type="simple">14A800E8-2D38-5997-A4AE-78AC4114F940</object-id>
            <tp:taxon-name-part taxon-name-part-type="genus" reg="Epitomapta">Epitomapta</tp:taxon-name-part>
          </tp:taxon-name><tp:taxon-authority>Heding, 1928</tp:taxon-authority></tp:nomenclature><tp:treatment-sec sec-type="diagnosis" id="SECID0ENGAC"><title>Diagnosis.</title><p>Tentacles pinnate, usually 12. Digits in 2–5 pairs on each side (rarely two or none). Sense organs never in form of pigment-eyes, but as minute cups on inner face of stalk of tentacles. Calcareous ring well developed. Radial pieces not perforated for passage of nerves, but with an anterior notch. Cartilaginous ring absent. Polian vesicle usually single. Stone canal single, unbranched. Ciliated funnels of different shapes and attached to body wall, not to mesenteries. Calcareous deposits in body wall are anchors, anchor plates and miliary granules; tentacles with rods only. Stock of anchors finely toothed, but not branched; arms usually with teeth on outer edge; vertex smooth. Anchor plates oval, with large central hole, surrounded by six large holes, usually more or less dentate, and two large and several small smooth holes at narrow posterior end, but without an arched bow crossing outer surface; broad end often with additional dentate holes (<xref ref-type="bibr" rid="B8">Solís-Marín et al. 2019</xref>).</p></tp:treatment-sec><tp:treatment-sec sec-type="type species" id="SECID0EXGAC"><title>Type species.</title><p><italic><tp:taxon-name><tp:taxon-name-part taxon-name-part-type="genus" reg="Epitomapta">Epitomapta</tp:taxon-name-part><tp:taxon-name-part taxon-name-part-type="species" reg="tabogae">tabogae</tp:taxon-name-part></tp:taxon-name></italic> Heding, 1928 by original designation.</p></tp:treatment-sec><ref-list><ref id="B8"><mixed-citation xmlns:xlink="http://www.w3.org/1999/xlink" xlink:type="simple"><person-group><name name-style="western"><surname>Solís-Marín</surname><given-names>FA</given-names></name><name name-style="western"><surname>Conejeros-Vargas</surname><given-names>CA</given-names></name><name name-style="western"><surname>Caballero-Ochoa</surname><given-names>AA</given-names></name><name name-style="western"><surname>Arriaga-Ochoa</surname><given-names>JA</given-names></name></person-group> (<year>2019</year>) <article-title><italic><tp:taxon-name><tp:taxon-name-part taxon-name-part-type="genus">Epitomapta</tp:taxon-name-part><tp:taxon-name-part taxon-name-part-type="species">simentalae</tp:taxon-name-part></tp:taxon-name></italic> sp. n., a new species of apodous sea cucumber from the Central Eastern Pacific coast of Mexico (<tp:taxon-name><tp:taxon-name-part taxon-name-part-type="phylum">Echinodermata</tp:taxon-name-part></tp:taxon-name>, <tp:taxon-name><tp:taxon-name-part taxon-name-part-type="class">Holothuroidea</tp:taxon-name-part></tp:taxon-name>, <tp:taxon-name><tp:taxon-name-part taxon-name-part-type="order">Apodida</tp:taxon-name-part></tp:taxon-name>).</article-title><source>ZooKeys</source><volume>817</volume>: <fpage>1</fpage>–<lpage>9</lpage>. <ext-link xlink:href="10.3897/zookeys.817.29406" ext-link-type="doi" xlink:type="simple">https://doi.org/10.3897/zookeys.817.29406</ext-link></mixed-citation></ref></ref-list></tp:taxon-treatment>
