# Supplementary material for: ﻿Epitomaptaaumakua sp. nov., a new species of apodous sea cucumber from Hawai`i (Echinodermata, Holothuroidea, Apodida)
Source: Zookeys. 2023 Oct 31;1183:73–80. doi: 10.3897/zookeys.1183.111620 (PMC10632771; doi:10.3897/zookeys.1183.111620)
Supplement: XML Treatment for Epitomapta aumakua [file zookeys.1183.111620-treatment3.xml]

<!DOCTYPE tp:taxon-treatment
  PUBLIC "-//TaxonX//DTD Taxonomic Treatment Publishing DTD v0 20100105//EN" "tax-treatment-NSO.dtd">
<tp:taxon-treatment xmlns:tp="http://www.plazi.org/taxpub"><tp:treatment-meta><kwd-group><label>Taxon classification</label><kwd>
              <named-content content-type="kingdom">Animalia</named-content>
            </kwd><kwd>
              <named-content content-type="order">Apodida</named-content>
            </kwd><kwd>
              <named-content content-type="family">Synaptidae</named-content>
            </kwd></kwd-group><mixed-citation publication-type="journal"><person-group><name><surname>Solís-Marín</surname><given-names>Francisco Alonso</given-names></name><name><surname>Conejeros-Vargas</surname><given-names>Carlos Andrés</given-names></name><name><surname>Caballero-Ochoa</surname><given-names>Andrea Alejandra</given-names></name><name><surname>Byers</surname><given-names>Sheila Colleen</given-names></name></person-group><article-title>﻿<italic><tp:taxon-name><tp:taxon-name-part taxon-name-part-type="genus" reg="Epitomapta">Epitomapta</tp:taxon-name-part><tp:taxon-name-part taxon-name-part-type="species" reg="aumakua">aumakua</tp:taxon-name-part></tp:taxon-name></italic> sp. nov., a new species of apodous sea cucumber from Hawai`i (<tp:taxon-name><tp:taxon-name-part taxon-name-part-type="phylum">Echinodermata</tp:taxon-name-part></tp:taxon-name>, <tp:taxon-name><tp:taxon-name-part taxon-name-part-type="class">Holothuroidea</tp:taxon-name-part></tp:taxon-name>, <tp:taxon-name><tp:taxon-name-part taxon-name-part-type="order">Apodida</tp:taxon-name-part></tp:taxon-name>)</article-title><source>Zookeys</source><day>31</day><month>10</month><year>2023</year><volume>1183</volume><fpage>73</fpage><lpage>80</lpage><pub-id pub-id-type="doi">10.3897/zookeys.1183.111620</pub-id></mixed-citation></tp:treatment-meta><tp:nomenclature><label>﻿</label><tp:taxon-name>
            <object-id xmlns:xlink="http://www.w3.org/1999/xlink" content-type="arpha" xlink:type="simple">1C2C3B9B-0210-5F7F-931C-FE41FB317306</object-id>
            <tp:taxon-name-part taxon-name-part-type="genus" reg="Epitomapta">Epitomapta</tp:taxon-name-part>
            <tp:taxon-name-part taxon-name-part-type="species" reg="aumakua">aumakua</tp:taxon-name-part>
            <object-id xmlns:xlink="http://www.w3.org/1999/xlink" content-type="zoobank" xlink:type="simple">https://zoobank.org/01CD60ED-A303-4C39-A4B7-CD0616E5FF08</object-id>
          </tp:taxon-name><tp:taxon-status xmlns:xlink="http://www.w3.org/1999/xlink" xlink:type="simple">sp. nov.</tp:taxon-status><xref ref-type="fig" rid="F1">Figs 1</xref><xref ref-type="fig" rid="F2">, 2</xref><xref ref-type="fig" rid="F3">, 3</xref></tp:nomenclature><tp:treatment-sec sec-type="type material" id="SECID0E4IAC"><title>Type materials.</title><p><bold><italic>Holotype</italic>.</bold><named-content xmlns:xlink="http://www.w3.org/1999/xlink" content-type="dwc:institutional_code" xlink:title="Marine Invertebrate Collection of the Beaty Biodiversity Museum, University of British Columbia" xlink:href="http://grbio.org/institution/university-british-columbia" xlink:type="simple">MI</named-content> 4942, 18.4 mm total length (TL), off Kualoa, O`ahu, Hawai`i, Pacific Ocean <named-content xmlns:xlink="http://www.w3.org/1999/xlink" content-type="dwc:verbatimCoordinates" xlink:type="simple"><named-content content-type="geo-json" specific-use="{&#34;type&#34;:&#34;Point&#34;,&#34;coordinates&#34;:[-157.833333,21.500000]}" id="NCID0EPJAC" xlink:type="simple">21°30'N, 157°50'W</named-content></named-content>, 2.5 m depth, July 1975. <bold><italic>Paratypes</italic>.</bold><named-content xmlns:xlink="http://www.w3.org/1999/xlink" content-type="dwc:institutional_code" xlink:title="Marine Invertebrate Collection of the Beaty Biodiversity Museum, University of British Columbia" xlink:href="http://grbio.org/institution/university-british-columbia" xlink:type="simple">MI</named-content> 4944, 2 specimens, 1 extensively dissected, same data as the holotype.</p></tp:treatment-sec><tp:treatment-sec sec-type="type locality" id="SECID0E3JAC"><title>Type locality.</title><p>Off Kualoa, O`ahu, Hawai`i, Pacific Ocean <named-content xmlns:xlink="http://www.w3.org/1999/xlink" content-type="dwc:verbatimCoordinates" xlink:type="simple"><named-content content-type="geo-json" specific-use="{&#34;type&#34;:&#34;Point&#34;,&#34;coordinates&#34;:[-157.833333,21.500000]}" id="NCID0EFKAC" xlink:type="simple">21°30'N, 157°50'W</named-content></named-content>.</p></tp:treatment-sec><tp:treatment-sec sec-type="diagnosis" id="SECID0EKKAC"><title>Diagnosis.</title><p>Body wall smooth, covered with small, oval-circular bumps, especially on anterior part of body. Tentacles 12, each with three pairs of lateral digits and a terminal digit; 6–8 sensory cups on each tentacle. Polian vesicle, 1/10 of body length; stone canal single, unbranched. Anchor and anchor plates of one kind: anchors usually exceeding 170 µm in length, plates exceeding 110 µm in length. Miliary granules scarce, only present in longitudinal muscles, relatively coarse, usually in form of simple flat, often faintly undulating, stout, straight rods with enlarged ends, slightly bent but never C-shaped, usually exceeding 20 µm in length. Tentacle ossicles shaped like smooth, flattened rods, not exceeding 50 µm in length, curved, with perforated ends; some rods broad (ca 14 µm in width) with few circular peripheral holes.</p></tp:treatment-sec><tp:treatment-sec sec-type="description" id="SECID0EPKAC"><title>Holotype description.</title><p>18.4 mm long. Specimen uniformly whitish, body wall translucent when expanded. Anchors (Fig. <xref ref-type="fig" rid="F1">1A</xref>) not projecting through body wall. Tentacles 12, each with three pairs of digits and a terminal digit; digits increase in length distally, and terminal digit longest. Inner (oral) surfaces of tentacles with double row of well-developed sensory cups; up to eight sensory cups on each tentacle. Ciliated funnels of various shapes (Fig. <xref ref-type="fig" rid="F2">2</xref>) occur on body wall, not on mesenteries. Two longitudinal rows of round-lipped, ciliated funnels present, each row attached to one side of one longitudinal muscle; a single V-shaped notch splits round lips of funnels and extends about 1/2 length of funnel. Polian vesicle single. Stone canal single, unbranched. Calcareous ring simple, stout, well developed (Fig. <xref ref-type="fig" rid="F3">3</xref>); radial pieces notched anteriorly, more conspicuous than that in interradial pieces; not pierced.</p><fig id="F1" position="float" orientation="portrait"><object-id xmlns:xlink="http://www.w3.org/1999/xlink" content-type="doi" xlink:type="simple">10.3897/zookeys.1183.111620.figure1</object-id><object-id xmlns:xlink="http://www.w3.org/1999/xlink" content-type="arpha" xlink:type="simple">880D90B0-84E3-56FE-AF26-26092F7EF4F2</object-id><label>Figure 1.</label><caption><p><italic><tp:taxon-name><tp:taxon-name-part taxon-name-part-type="genus" reg="Epitomapta">Epitomapta</tp:taxon-name-part><tp:taxon-name-part taxon-name-part-type="species" reg="aumakua">aumakua</tp:taxon-name-part></tp:taxon-name></italic> sp. nov. Holotype <named-content xmlns:xlink="http://www.w3.org/1999/xlink" content-type="dwc:institutional_code" xlink:title="Marine Invertebrate Collection of the Beaty Biodiversity Museum, University of British Columbia" xlink:href="http://grbio.org/institution/university-british-columbia" xlink:type="simple">MI</named-content> 4942 <bold>A</bold> anchors from mid-body, showing the detail of the posterior part <bold>B</bold> anchor plates from mid-body <bold>C</bold> rods from tentacles <bold>D</bold> miliary granules from the body wall.</p></caption><graphic xmlns:xlink="http://www.w3.org/1999/xlink" xlink:href="zookeys-1183-073_article-111620__-g001.jpg" position="float" orientation="portrait" xlink:type="simple" id="oo_928834.jpg"><uri content-type="original_file" xlink:type="simple">https://binary.pensoft.net/fig/928834</uri></graphic></fig><fig id="F2" position="float" orientation="portrait"><object-id xmlns:xlink="http://www.w3.org/1999/xlink" content-type="doi" xlink:type="simple">10.3897/zookeys.1183.111620.figure2</object-id><object-id xmlns:xlink="http://www.w3.org/1999/xlink" content-type="arpha" xlink:type="simple">E46F56FC-DC17-58B8-871C-6B55379296C8</object-id><label>Figure 2.</label><caption><p><italic><tp:taxon-name><tp:taxon-name-part taxon-name-part-type="genus" reg="Epitomapta">Epitomapta</tp:taxon-name-part><tp:taxon-name-part taxon-name-part-type="species" reg="aumakua">aumakua</tp:taxon-name-part></tp:taxon-name></italic> sp. nov. Paratype <named-content xmlns:xlink="http://www.w3.org/1999/xlink" content-type="dwc:institutional_code" xlink:title="Marine Invertebrate Collection of the Beaty Biodiversity Museum, University of British Columbia" xlink:href="http://grbio.org/institution/university-british-columbia" xlink:type="simple">MI</named-content> 4944. Ciliated funnels showing their differing sizes and shapes.</p></caption><graphic xmlns:xlink="http://www.w3.org/1999/xlink" xlink:href="zookeys-1183-073_article-111620__-g002.jpg" position="float" orientation="portrait" xlink:type="simple" id="oo_928835.jpg"><uri content-type="original_file" xlink:type="simple">https://binary.pensoft.net/fig/928835</uri></graphic></fig><fig id="F3" position="float" orientation="portrait"><object-id xmlns:xlink="http://www.w3.org/1999/xlink" content-type="doi" xlink:type="simple">10.3897/zookeys.1183.111620.figure3</object-id><object-id xmlns:xlink="http://www.w3.org/1999/xlink" content-type="arpha" xlink:type="simple">70BFF7A9-124D-5D87-ABC9-C8066B829D5F</object-id><label>Figure 3.</label><caption><p><italic><tp:taxon-name><tp:taxon-name-part taxon-name-part-type="genus" reg="Epitomapta">Epitomapta</tp:taxon-name-part><tp:taxon-name-part taxon-name-part-type="species" reg="aumakua">aumakua</tp:taxon-name-part></tp:taxon-name></italic> sp. nov. Holotype <named-content xmlns:xlink="http://www.w3.org/1999/xlink" content-type="dwc:institutional_code" xlink:title="Marine Invertebrate Collection of the Beaty Biodiversity Museum, University of British Columbia" xlink:href="http://grbio.org/institution/university-british-columbia" xlink:type="simple">MI</named-content> 4942, calcareous ring. Abbreviations: r = radial piece, ir = interadial piece.</p></caption><graphic xmlns:xlink="http://www.w3.org/1999/xlink" xlink:href="zookeys-1183-073_article-111620__-g003.jpg" position="float" orientation="portrait" xlink:type="simple" id="oo_928836.jpg"><uri content-type="original_file" xlink:type="simple">https://binary.pensoft.net/fig/928836</uri></graphic></fig><p><bold><italic>Ossicles</italic>.</bold> Body-wall deposits comprise anchors and anchor plates (Fig. <xref ref-type="fig" rid="F1">1A, B</xref>). Anchors and plates at anterior, middle, and posterior body wall essentially similar. Anchors average 170 µm in length and 55 µm in largest width (width of the arms). Arms carry up to five conspicuous teeth; vertex smooth. Stock unbranched, but equipped with numerous small, sharp projections (Fig. <xref ref-type="fig" rid="F1">1A</xref>). Anchor plates elongate, approximately oval, with numerous toothed perforations. Anchor plates average 110 µm in length and 90 µm in greatest width (Fig. <xref ref-type="fig" rid="F1">1B</xref>). Miliary granules scarce, present only in epithelium covering longitudinal muscles, variable in shape but generally flat and tending to have enlarged endings. Granules up to ca 20 µm in length (Fig. <xref ref-type="fig" rid="F1">1D</xref>). Tentacle ossicles small (40–50 µm in length), smooth, shaped like flattened, curved rods, with perforated ends (Fig. <xref ref-type="fig" rid="F1">1C</xref>). Some rods flat and broad (ca 14–16 µm in width) having 6–10 circular peripheral holes.</p><p><bold><italic>Paratype variations</italic>.</bold> Specimens range from 16–17 mm in length.</p></tp:treatment-sec><tp:treatment-sec sec-type="etymology" id="SECID0EEPAC"><title>Etymology.</title><p>The specific epithet <italic>aumakua</italic> refers, in Hawaiian mythology, to a person or family god that originated as a deified ancestor, who takes on physical forms as spirit vehicles. Here it is used as a non-Latin noun in apposition.</p></tp:treatment-sec><tp:treatment-sec sec-type="ecology" id="SECID0EMPAC"><title>Ecology.</title><p><italic><tp:taxon-name><tp:taxon-name-part taxon-name-part-type="genus" reg="Epitomapta">Epitomapta</tp:taxon-name-part><tp:taxon-name-part taxon-name-part-type="species" reg="aumakua">aumakua</tp:taxon-name-part></tp:taxon-name></italic> sp. nov. occurs at 2.5 m depth, buried in coarse sand.</p></tp:treatment-sec><tp:treatment-sec sec-type="distribution" id="SECID0E4PAC"><title>Geographical distribution.</title><p>Known only from its type locality.</p></tp:treatment-sec></tp:taxon-treatment>
